# Supplementary material for: Exploring Agro-Industrial By-Products: Phenolic Content, Antioxidant Capacity, and Phytochemical Profiling via FI-ESI-FTICR-MS Untargeted Analysis
Source: Antioxidants (Basel). 2024 Jul 30;13(8):925. doi: 10.3390/antiox13080925 (PMC11351152; doi:10.3390/antiox13080925)
Supplement: Supplementary file 1 [file antioxidants-13-00925-s001.zip]

Archive with 1 entries (1 files):
- antioxidants-3118798-supplementary.pdf
